# Supplementary material for: SERPINB3 enhances NPM1 sumoylation via inhibiting SENP3’s activity and promotes lung tumorigenesis
Source: Cell Death Dis. 2025 Dec 24;17(1):133. doi: 10.1038/s41419-025-08347-9 (PMC12847774; doi:10.1038/s41419-025-08347-9)
Supplement: Supplementary file 2 — Supplemental Table [file 41419_2025_8347_MOESM2_ESM.xlsx]

## Sheet: Sheet1
	Primers for eukaryotic expression vectors	Sequence5'-3'
	HA-SENP3 F	AGCTTGGTACCGAGCTCGGATCCATGTACCCATACGATGTTCCAGATTACGCTAAAGAGACTATACAAGGGACC
	HA-SENP3 R	CGGCCCTCTAGATGCATGCTCGAGTCACACAGTGAGTTTGCAGTGA
	HA-NPM1 F	CTATAGGGAGACCCAAGCTTATGTACCCATACGATGTTCCAGATTACGCTGAAGATTCGATGGACATGGACA
	HA-NPM1 R	CGGCCGTTACTAGTGGATCCTTAAAGAGACTTCCTCCACTGCC
	VN-F	CTATAGGGAGACCCAAGCTTATGGTGAGCAAGGGCGAGGAGC
	VN-R	CGGCCGTTACTAGTGGATCCTTAGTCCTCGATGTTGTGGCGGATCTTG
	VC-F	CTATAGGGAGACCCAAGCTTATGGACAAGCAGAAGAACGGCATC
	VC-R	CGGCCGTTACTAGTGGATCCTTACTTGTACAGCTCGTCCATGC
	VN-SERPINB3 F	GGTGGCTCTGGCTCTGGATCTTCTGACTACAAGGACGACGATGAC
	VN(SERPINB3) R	AGAAGATCCAGAGCCAGAGCCACCGTCCTCGATGTTGTGGCGGATCTTG
	VN-SERPINB3 R	CGGCCGTTACTAGTGGATCCCTACGGGGATGAGAATCTGCCA
	VC-SENP3 F	GGTGGCTCTGGCTCTGGATCTTCTTACCCATACGATGTTCCAGAT
	VC(SENP3) R	AGAAGATCCAGAGCCAGAGCCACCCTTGTACAGCTCGTCCATGCCG
	VC-SENP3 R	CGGCCGTTACTAGTGGATCCTCACACAGTGAGTTTGCAGTGAC
	VN-NPM1 F	GGTGGCTCTGGCTCTGGATCTTCTTACCCATACGATGTTCCAGAT
	VN(NPM1) R	AGAAGATCCAGAGCCAGAGCCACCCTCGATGTTGTGGCGGATCTTG
	VN-NPM1 R	CGGCCGTTACTAGTGGATCCTTAAAGAGACTTCCTCCACTGCC
	psin-Flag-NPM1 F	GCTAGCATCGATACGCGTGTTAACGAAGATTCGATGGACATGGACA
	psin-Flag-NPM1 R	GCCCTAGATGCATGCGGATCCTTAAAGAGACTTCCTCCACTGCC
	psin-Flag-Arf F	GCTAGCATCGATACGCGTGTTAACGTGCGCAGGTTCTTGGTGACCC
	psin-Flag-Arf R	GCCCTAGATGCATGCGGATCCTCAGCCAGGTCCACGGGCAGACG
	His-SERPINB3 F	CTCACTATAGGGAGACCCAAGCTTATGCATCATCACCATCACCATAGCAGCGGCAATTCACTCAGTGAAGCCAAC
	His-SERPINB3 R	CTGGCGGCCGTTACTAGTGGATCCCTAGTGATGATGATGATGATGGCCGCTGCTCGGGGATGAGAATCTGCCA
	shRNA	Sequence5'-3'
	shNTC	CAACAAGATGAAGAGCACCAA
	shSERPINB3#1	GCACAACAGATTAAGAAGGTT
	shSERPINB3#2	CCGCTGTAGTAGGGATTCGGAT
	siRNA	Sequence5'-3'
	siSERPINB3#1 sense	5’-GUGGAAGAGAGCUAUGACC[dT][dT]-3’
	siSERPINB3#1 antisense	5’-GGUCAUAGCUCUCUUCCAC[dT][dT]-3’
	siSERPINB3#2 sense	5’-GGUCCUGGAAAUACCAUAC[dT][dT]-3’
	siSERPINB3#2 antisense	5’-GUAUGGUAUUUCCAGGACC[dT][dT]-3’
	siSENP3 sense	5’- CAAUAAGGAGCUACUGCUA[dT][dT]-3’
	siSENP3 antisense	5’-UAGCAGUAGCUCCUUAUUG[dT][dT]-3’
	Primers for point mutations	Sequence5'-3'
	NPM1 K263R F	TCTTCCCAGAGTGGAAGCCAAATTCATCAATTATG
	NPM1 K263R R	TCTTCCCAGAGTGGAAGCCAAATTCATCAATTATG
	NPM1 K230R F	CCTTCAAGAGACAGGAAAAAACTCCTAAAACACCA
	NPM1 K230R R	TTCCTGTCTCTTGAAGGATTCTTGTCCTTTTGAT
	Primers for prokaryotic expression vectors	Sequence5'-3'
	Flag-SERPINB3 F	GGACAGCAAATGGGTCGCGGATCCATGGACTACAAGGACGACGATGACAAGAATTCACTCAGTGAAGCCAACA
	Flag-SERPINB3 R	GTGCTCGAGTGCGGCCGCAAGCTTCGGGGATGAGAATCTGCCATAGAA
	NPM1 F	GGACAGCAAATGGGTCGCGGATCCATGGAAGATTCGATGGACATGGACA
	NPM1 R	GTGCTCGAGTGCGGCCGCAAGCTTAAGAGACTTCCTCCACTGCCAGAG
	SENP3 F	GGACAGCAAATGGGTCGCGGATCCATGAAAGAGACTATACAAGGGACC
	SENP3 R	GTGCTCGAGTGCGGCCGCAAGCTTCACAGTGAGTTTGCAGTGACACA
	Flag-NPM1(△2-9)F	GGACAGCAAATGGGTCGCGGATCCATGGACTACAAGGACGACGATGACAAGAGCCCCCTGAGGCCCCAGAACT
	NPM1(△242-294) R	GTGCTCGAGTGCGGCCGCAAGCTTAGGTCCTTTTGGTGTTTTAGG
	Flag-NPM1 F	GGACAGCAAATGGGTCGCGGATCCATGGACTACAAGGACGACGATGACAAGGAAGATTCGATGGACATGGACA
	SENP3(△265-287) F	TTGGCACCCCCTTCAGATTTGGGCATGGCAGAAGAGG
	SENP3(△265-287) R	ATGCCCAAATCTGAAGGGGGTGCCAAGCTGCGCTCCC
